# Supplementary material for: Nutritional Care Practices in Geriatric Rehabilitation Facilities across Europe: A Cross-Sectional Study
Source: J Clin Med. 2023 Apr 17;12(8):2918. doi: 10.3390/jcm12082918 (PMC10142565; doi:10.3390/jcm12082918)
Supplement: Supplementary file 1 [file jcm-12-02918-s001.zip]

Archive with 1 entries (1 files):
- jcm-2201794-supplementary.pdf
